# Supplementary material for: Adipose Tissue Denervation Blunted the Decrease in Bone Formation Promoted by Obesity in Rats
Source: Nutrients. 2023 Aug 14;15(16):3574. doi: 10.3390/nu15163574 (PMC10458609; doi:10.3390/nu15163574)
Supplement: Supplementary file 1 [file nutrients-15-03574-s001.zip]

Archive with 1 entries (1 files):
- nutrients-2525209-supplementary.pdf
